# Supplementary material for: Evaluation of the Quality of Life of Patients with Myasthenia Gravis in Greece
Source: J Pers Med. 2023 Jul 12;13(7):1130. doi: 10.3390/jpm13071130 (PMC10381620; doi:10.3390/jpm13071130)
Supplement: Supplementary file 1 [file jpm-13-01130-s001.zip]

Archive with 1 entries (1 files):
- jpm-2493744-supplementary.pdf
